# Supplementary material for: α-Methyltryptamine (α-MT) Metabolite Profiling in Human Hepatocyte Incubations and Postmortem Urine and Blood
Source: Metabolites. 2023 Jan 6;13(1):92. doi: 10.3390/metabo13010092 (PMC9866742; doi:10.3390/metabo13010092)
Supplement: Supplementary file 1 [file metabolites-13-00092-s001.zip]

Archive with 3 entries (3 files):
- metabolites-2107762-supplementary Figure S1.tif
- metabolites-2107762-supplementary Table S1.pdf
- metabolites-2107762-supplementary Table S2.pdf
